# Supplementary material for: Transcriptome-Based Selection and Validation of Reference Genes for Gene Expression in Goji Fruit Fly (Neoceratitis asiatica Becker) under Developmental Stages and Five Abiotic Stresses
Source: Int J Mol Sci. 2022 Dec 27;24(1):451. doi: 10.3390/ijms24010451 (PMC9820723; doi:10.3390/ijms24010451)
Supplement: Supplementary file 1 [file ijms-24-00451-s001.zip]

Archive with 1 entries (1 files):
- ijms-2055992-supplementary.pdf
